# Supplementary material for: miR‐31 mutants reveal continuous glial homeostasis in the adult Drosophila brain
Source: EMBO J. 2017 Mar 20;36(9):1215–26. doi: 10.15252/embj.201695861 (PMC5412881; doi:10.15252/embj.201695861)
Supplement: Supplementary file 3 — Table EV1 [file EMBJ-36-1215-s003.xlsx]

## Sheet: Table EV1
Target	Fold Change: Mutant/Control	SEM	Forward Primer	Reverse Primer
ago	0.909811	0.312394	GAGCGTACTCAGTCAGCAG	CGTCTACTGCTCCTAATCCC
awh	1.12109	0.378529	GATGGCGATGGTTATCACAAGAG	CTGGAACCATACTTGCGTCAC
best2	2.23785	0.908372	CGTTGGCCCTGTTCATAAGCG	GCATCCACGAGATGTTGGGTTG
cg10326	0.737336	0.142802	CATGCCTAAGTCATCTACTTGC	CGTTTCGAGAATACTTCTGTC
cg1103	1.31477	0.603857	CAGCACTGGTACAGCAATGG	GAATCCTTCTCGCCTTCCTT
cg11247	1.13001	0.359377	GAAGCGAACTCATAGTCGGAC	TGCTACTTCTAGGATAGTTCCC
cg1136	0	0	GCGGGCTATCTACGACAGAAGG	CAGTAGAGCTGGAGGCGGATATG
cg13287	1.81174	1.96941	GGATCTCCACATCACCGCAAC	GATAGTGGCTCATCTGCTGCTG
cg14082	0.560153	0.400063	AGCAACCGGCAACTAACAAG	GATCCAGCATAGCCAGCTTC
cg14223	1.28369	0.347102	GAACACTGGCGAATAGCAGCTG	CGGTGATGTTGCTCATGTCCAG
cg14304	0.921107	0.614921	CCAAGACCCATCATCCAAAC	AACCAAGTGGCTCATCCTTG
cg14767	1.68505	0.370289	TCCAACACGGATGACAACATGG	CGTCAATAACCTCCAAATCGTC
cg14837	1.55452	0.714206	AGAGGCAACGATGAGCAGTT	GCGAGACTTCGGCACTTATC
cg14961	1.31294	0.992545	GGAAAGAGCTCACCCTCCTT	CCGGAGAAGTAGTCGTCGTC
cg14995	1.33089	0.997627	CTGGCTCTTAGTGTCAACAAGATC	CGATCGAACGATAGTTGGGAC
cg15544	0.737608	0.166441	GCGCCAATATTGCTCCAATTTG	GGTTAGTCCACCTGTCCACCAG
cg15822	2.27819	1.2353	AGTCGCATGTGCAGACTTTG	ATGCGTCTCGTAGACCTCGT
cg16947	3.696	2.87029	GTGGCACAACGACAACAGCATC	CATCGTTGTGGGCGTCACAATC
cg17390	1.19518	0.876498	GAGGGCAAGATCAATGGTGGT	GATGCTTCAAGTAGCCGAGAC
cg18641	1.96261	1.45871	ATAGTGGACTACGCGGATGC	CACCCACACTGTAGCCAATG
cg2121	0.921349	0.222561	CTGCTCACCTACATGTACACCTG	GTAGCCGATAACAGAACCAGTGC
cg32044	1.02133	0.254425	GGATGTGCTGCAGTTCAAGAAG	GCACCAATGGCAAGTGGTCGTG
cg32446	1.69754	0.24612	CAAGCTGTTCAACCTACCGCAA	GTCCGATCCTCCAGGTTAATGTTG
cg3280	1.80876	1.00299	ACCACAAGAAGACCCAGGTG	CCCATTTCCGATATGTCCAC
cg34441	0.889022	0.366038	CAAGTCATGGACGGGAGTTGC	GTTGCAGGTTCAGCCACTTGAC
cg4615	1.94133	0.484387	GTGTCCACCTTCTTCCACTG	GCAGAAGAGTATGGCCGAATGA
cg5021	1.62963	0.0373125	CGCCGCCATCCTGATCTATATG	GAAGATGCGCTGCTCGTTCTTG
cg5869	1.37958	0.305329	GCGACATAAGCAACGAAGTT	GCTGGTGTCCTGGCAATGTATC
cg6118	1.24229	0.496633	GACTGCAACAACGATGAGGAGG	GCGATCAAATCCTGCTCCAGC
cg7369	1.59369	0.516821	CACCATACACACAGACAAGTTC	CAAGTTTCAGCGCACCACCTTC
cg7852	1.45728	0.7353	GGCAATGGAAGTGGTCCCAAC	CTTGCTCTTGTAGGCGCGATC
cg8757	0.830223	0.298507	GTGGTCCTCGTCACCTCATT	GAACCATGAGCACCCTCAAT
cg9636	1.61852	0.261058	GTCCCTAGGATCAGACGCAGG	CGAATTGTTATGGGTTCCAGATATC
cg9698	1.63031	1.29458	TCTCATGGCGACTTCAACAG	ATACCTCTGGCCAGGTCCTT
chn	0.808981	0.230243	CAGTATGAGCATTGTGGAGACC	GCAGCAGGTGAATCGCTTCTC
cpo	1.62559	0.610288	CAATGAGGAAGAGGTTCGCAC	GGCGAATTCCAAGCGAATTG
ebx	4.6345	3.48264	CGCTTCAATTACCAGCTTCTC	GTAGTGATACTCCGACTCGT
egfr	1.77115	0.791936	CGGAGATTGTATCCAACGG	GAGCTTGCTGAACTTCTGG
ewg	1.08834	0.336469	GGATGGCCAAGGATATCCCG	GGCCAGGACCTCCTTGGATC
hr38	2.8848	2.06719	CCAAACACACCAGCAACAT	GGCCAGGTGATTGATATCG
lin	1.61531	0.522128	CCTCCGCATCAAACGAAC	GTCCAGGTCCAGTATATCCG
mask	0.764824	0.293695	GTGGGAGTGCACAATTTCTTTG	CAAGATCCGAACTAATCTCAACC
mid	0.842235	0.487139	GCAATTGCGACGATCTGAAG	TCTGCCCGTTTTGGTGATG
mta1like	1.90553	0.736216	GATGGCAGCTTGGTGTATGACC	GAGCCATCTGCGCAATCTTCTG
osi7	2.179	1.78105	CAAGCTGTTCAGCTTCGTGGAC	CTAACAGCCTGCACAATGTCGG
pgant6	0.964068	0.515332	AGTGCCGCCAGATAAAGAGA	CGGGTCTCTACGTCAACCAT
pp1 87b	1.85529	0.62131	CATTCTGCTCGAGCTAGAGG	GCGATTAATGCTGGCGCATTC
puc	1.65038	0.698845	TACAAGTCGCTCTCCCTGCT	GGGTGCTTAATCCCACAGAA
qkr54b	5.88408	4.71461	GTAGTGATACTCCGACTCGT	CAGAATGTTAGCTGGCGGTC
repo	0.911767	0.227061	GATTCCCAAAGATAAAGCCTCATA	AXTTGCGTCATTAAACCTAAAAGG
sha	3.94838	2.04778	CGGCGATACCTTCCACACAAG	CTATATTCGCCACTTGACCGCG
tsp42el	1.1458	0.102611	GAGAATCAGTGGGAGCTGGAG	CAGAGTGGTTGCCTCATCTGC
wls	0.912336	0.336083	GAATGACACCAGTTTCCTGC	GAACTCCACCTGTAGCACA

## Sheet: Legend
Table EV1: Related to Figure 3
Table of value denoting the fold change in the expression levels of potential targets of mir-31a as predicted by mirBase.org in mir-31a mutants compared to Canton S controls. Highlighted cells indicate a fold change exceeding 1.5.
