# Supplementary material for: miR‐31 mutants reveal continuous glial homeostasis in the adult Drosophila brain
Source: EMBO J. 2017 Mar 20;36(9):1215–26. doi: 10.15252/embj.201695861 (PMC5412881; doi:10.15252/embj.201695861)
Supplement: Supplementary file 4 — Table EV2 [file EMBJ-36-1215-s004.xlsx]

## Sheet: Table EV2
Figure	Genotype	Number of animals	SEM
1B	2d Ctrl	19	4.9
	2d KO	19	3.6
	7d Ctrl	21	4
	7d KO	24	5.5
	21d Ctrl	25	5.5
	21d KO	39	4.2
1c	Alrm Ctrl	30	5.2
	Alrm KO	49	1.7
	NP577 Ctrl	31	2.6
	NP577 KO	17	3
	NP6520 Ctrl	33	4.5
	NP6520 KO	14	3.5
2A	RepoGal4/+	23	4.8
	31a sponge/+	57	3.7
	RepoGal4>31a sponge	41	3.8
2B	SybGal4/+	37	3.9
	31a sponge/+	18	4.6
	SybGal4>31a sponge	31	6
2C	ElavGal4/+	18	7.7
	31a sponge/+	36	2.9
	ElavGal4>31a sponge	18	5.7
2D	InscGal4/+	51	2.2
	31a sponge/+	36	3.6
	InscGal4>31a sponge	51	3.8
	InscGal4>GFP, Df(3L)H99	23	6.2
	InscGal4>31a sponge, Df(3L)H99	16	5.6
2E	InscGal4>GFP, Gal80ts	20	6.9
	InscGal4>31a sponge, Gal80ts	36	4.3
2F	31aGal4>GFP, Gal80ts	24	6.1
	31aGal4>31a sponge, Gal80ts	29	4.5
2G	Canton S Ctrl	21	4
	31aKO/KO	19	5
	31aKO/KO, InscGal4>GFP	24	4.1
	31aKO/KO, mir-31a	22	6.4
	31aKO/KO, InscGal4>mir31a	18	5.8
2H	31aGal4/+	31	2.4
	31aGal4/KO	52	2.5
	31aGal4/KO>GFP	70	3
	31aGal4/KO>mir31a	33	5
3A	CG16947 RNAi/+	21	6.1
	31aKO/KO, CG16947 RNAi	50	3.4
	31aKO/KO, InscGal4>GFP	24	3.6
	31aKO/KO, InscGal4>CG16947 RNAi	27	4.7
3B	InscGal4>GFP	24	4.6
	InscGal4>CG16947 RNAi	36	3.8
3C	UAS CG16947/+	23	4.4
	InscGal4>GFP	24	5.3
	InscGal4>CG16947	79	3.3
3D	31aGal4/+	31	2.4
	31aGal4/KO>GFP	70	3
	31aGal4/KO>CG16947 RNAi	22	5.6
3E	31aGal4/+	31	2.4
	31aGal4/KO	52	2.5
3F	CG16947/+	22	4.6
	31aGal4/KO>GFP	70	3.2
	31aGal4/KO>CG16947	19	5.2
3I	RepoGal4>GFP	33	3.5
	RepoGal4>CG16947	17	6
5B	Ctrl 7d at 18°C, 7d at 29°C Elav	14	8.2
	KO 7d at 18°C, 7d at 29°C Elav	6	5.6
	Ctrl 14d at 18°C, 7d at 29°C Elav	9	11.1
	KO 14d at 18°C, 7d at 29°C Elav	11	5.3
	Ctrl 21d at 18°C, 7d at 29°C Elav	17	5.7
	KO 21d at 18°C, 7d at 29°C Elav	7	4.5
	Ctrl 7d at 18°C, 7d at 29°C Repo	19	3.9
	KO 7d at 18°C, 7d at 29°C Repo	12	9
	Ctrl 14d at 18°C, 7d at 29°C Repo	9	2.5
	KO 14d at 18°C, 7d at 29°C Repo	9	4.2
	Ctrl 21d at 18°C, 7d at 29°C Repo	19	2.4
	KO 21d at 18°C, 7d at 29°C Repo	11	8.6
5J	Repo>GFP 2d at 29°C	21	4.4
	Repo>Hid 2d at 29°C	22	5.2
	Repo>GFP 2d at 29°C 14d at 18°C	13	8.7
	Repo>Hid 2d at 29°C 14d at 18°C	35	4.1
5I	Repo>GFP14d at 18°C 2d at 29°C	10	5.2
	Repo>Hid 14d at 18°C 2d at 29°C	14	3.9
	Repo>GFP 14d at 18°C 2d at 29°C 14d at 18°C	17	4.2
	Repo>Hid 14d at 18°C 2 d at 29°C 14d at 18°C	19	4.5
Appendix Figure S6	WorniuGal4/+	17	5.6
	31a sponge/+	16	5.6
	WorniuGal4>31a sponge	29	3.6

## Sheet: Legend
Table EV2
Table depicting SEM values and sample size.
